# Supplementary material for: Enhancing Wound Healing and Anti-Inflammatory Effects by Combination of CIGB-258 and Apolipoprotein A-I against Carboxymethyllysine Toxicity in Zebrafish: Insights into Structural Stabilization and Antioxidant Properties
Source: Antioxidants (Basel). 2024 Aug 28;13(9):1049. doi: 10.3390/antiox13091049 (PMC11428460; doi:10.3390/antiox13091049)
Supplement: Supplementary file 1 [file antioxidants-13-01049-s001.zip]

Archive with 1 entries (1 files):
- antioxidants-3151734-supplementary.pdf
